# Supplementary material for: Glucagon-like peptide-1 receptor signaling deficiency exacerbates hematopoietic stem cell graft rejection in mice
Source: J Immunol. 2025 Sep 24;215(1):vkaf251. doi: 10.1093/jimmun/vkaf251 (PMC12701753; doi:10.1093/jimmun/vkaf251)
Supplement: vkaf251_Supplementary_Data [file vkaf251_supplementary_data.zip]

Archive with 1 entries (1 files):
- Supplementary Figures and Legends.pdf
